# Supplementary material for: Digitoxin Affects Metabolism, ROS Production and Proliferation in Pancreatic Cancer Cells Differently Depending on the Cell Phenotype
Source: Int J Mol Sci. 2022 Jul 26;23(15):8237. doi: 10.3390/ijms23158237 (PMC9331846; doi:10.3390/ijms23158237)
Supplement: Supplementary file 1 [file ijms-23-08237-s001.zip]

Archive with 8 entries (8 files):
- Figure S1A.tif
- Figure S1A_regr.tif
- Figure S1B.tif
- Figure S1C.tif
- Figure S1C_regr.tif
- Figure S1D.tif
- Figure S1D_regr.tif
- Figure SB_regr.tif
